# Supplementary material for: A Bioinformatic Ecosystem for Bacteriophage Genomics: PhaMMSeqs, Phamerator, pdm_utils, PhagesDB, DEPhT, and PhamClust
Source: Viruses. 2024 Aug 10;16(8):1278. doi: 10.3390/v16081278 (PMC11359507; doi:10.3390/v16081278)
Supplement: Supplementary file 1 [file viruses-16-01278-s001.zip]

Archive with 2 entries (2 files):
- Table S1.tsv
- __MACOSX/._Table S1.tsv
